# Supplementary material for: BIreactive: Expanding the Scope of Reactivity Predictions to Propynamides
Source: Pharmaceuticals (Basel). 2023 Jan 12;16(1):116. doi: 10.3390/ph16010116 (PMC9866037; doi:10.3390/ph16010116)
Supplement: Supplementary file 1 [file pharmaceuticals-16-00116-s001.zip]

Archive with 3 entries (2 files):
- pharmaceuticals-2070207 - Supplementary material file/
- pharmaceuticals-2070207 - Supplementary material file/Supplementary material file.pdf
- pharmaceuticals-2070207 - Supplementary material file/Table S1 Raw File Data.csv
