# Supplementary material for: BIreactive: Expanding the Scope of Reactivity Predictions to Propynamides
Source: Pharmaceuticals (Basel). 2023 Jan 12;16(1):116. doi: 10.3390/ph16010116 (PMC9866037; doi:10.3390/ph16010116)
Supplement: Supplementary file 1 [file pharmaceuticals-16-00116-s001.zip › pharmaceuticals-2070207 - Supplementary material file/Table S1 Raw File Data.csv]

benchmark name	WH substitution	Delta_G educt	Delta_G Adduct	Delta_G TS	GSH / h	Delta_Delta_G_ts7c	Delta_Delta_G_prod	PubChem ID	Smiles	Molecule_name
1a	1 (H)	-574502.5611	-574502.0008	-574489.5943		12.96266795	0.533141981	3300301	C#CC(=O)Nc1ccccc1	1a
1b	1 (H)	-599142.9515	-599138.4065	-599128.9517	0.25	14.47842925	5.332591809	11816002	C#CC(=O)N(C)c1ccccc1	1b
1c	1 (H)	-623791.8842	-623788.1961	-623778.1855		13.51564929	3.861138435	87311570	C#CC(=O)N(C)Cc1ccccc1	1c
1e	1 (H)	-576742.4294	-576735.4193	-576729.6094	1.22	15.10606558	5.931056666	10888089	C#CC(=O)NC1CCCCC1	1e
1f	1 (H)	-552090.7309	-552083.8336	-552076.1535		13.87606533	5.934238621	5093965	C#CC(=O)N1CCCCC1	1f
1g	1 (H)	-527441.1836	-527435.5194	-527426.3553		14.57794824	5.658135657	337806	C#CC(=O)N1CCCC1	1g
2a	2 (Me)	-599158.4032	-599149.506	-599142.1965	20.79	16.24991252	9.049255134	12858561	CC#CC(=O)Nc1ccccc1	2a
2b	2 (Me)	-623798.2594	-623786.8093	-623781.0222	37.68	18.1678172	12.43382033	12858563	CC#CC(=O)N(C)c1ccccc1	2b
2c	2 (Me)	-648447.445	-648436.1774	-648429.7033		17.88149151	11.45032375	13331594	CC#CC(=O)N(C)Cc1ccccc1	2c
2d	2 (Me)	-528200.2888	-528186.8868	-528180.6195		19.6840709	13.41004567	90066121	CC#CC(=O)NC(C)C	2d
2e	2 (Me)	-601397.5812	-601380.1712	-601378.6463	1000	18.70029939	18.63146459	67577101	CC#CC(=O)NC1CCCCC1	2e
2f	2 (Me)	-576745.9472	-576732.0855	-576727.2086		18.71257992	12.59343285	549204	CC#CC(=O)N1CCCCC1	2f
2g	2 (Me)	-552096.5026	-552083.7225	-552077.7166		18.29540422	12.76852694	15544411	CC#CC(=O)N1CCCC1	2g
4a	4 (Ph)	-719412.646	-719408.341	-719396.3232	6.56	16.55988374	4.508954957	305965	O=C(C#Cc1ccccc1)Nc1ccccc1	4a
4b	4 (Ph)	-744051.9384	-744045.6094	-744035.6567	14.63	16.28770738	5.806525583	101416596	CN(C(=O)C#Cc1ccccc1)c1ccccc1	4b
4d	4 (Ph)	-648454.5429	-648446.0091	-648436.4201		17.94889591	8.566273289	53349436	CC(C)NC(=O)C#Cc1ccccc1	4d
4f	4 (Ph)	-697000.7065	-696990.3378	-696982.7472		18.05460917	8.225106763	99266	O=C(C#Cc1ccccc1)N1CCCCC1	4f
4g	4 (Ph)	-672351.6864	-672342.4994	-672332.3805		19.12107644	9.198883726	15544406	O=C(C#Cc1ccccc1)N1CCCC1	4g
1d	1 (H)	-503545.3246	-503539.1327	-503529.4462		16.31506631	6.437752055	12420192	C#CC(=O)NC(C)C	1d
4c	4 (Ph)	-768701.8375	-768694.4801	-768684.054		18.00410144	7.147489272	69559857	CN(Cc1ccccc1)C(=O)C#Cc1ccccc1	4c
4e	4 (Ph)	-721652.7417	-721640.4063	-721634.7074	63.25	18.57756303	13.89534808	132604326	O=C(C#Cc1ccccc1)NC1CCCCC1	4e
3a	3 (tBu)	-673101.0542	-673089.2332	-673082.9418	1000	18.11241978	11.82101454		CC(C)(C)C#CC(=O)Nc1ccccc1	3a
3b	3 (tBu)	-697741.5386	-697726.8004	-697722.3013	1000	19.99249628	15.9961685		CN(C(=O)C#CC(C)(C)C)c1ccccc1	3b
3c	3 (tBu)	-722390.7947	-722375.4501	-722371.2558		19.4357622	15.13915824		CN(Cc1ccccc1)C(=O)C#CC(C)(C)C	3c
3d	3 (tBu)	-602143.0462	-602127.3716	-602122.0083		20.83769778	14.25646045		CC(C)NC(=O)C#CC(C)(C)C	3d
3e	3 (tBu)	-675340.8233	-675321.2019	-675318.3146	1000	20.93021945	17.91521323		CC(C)(C)C#CC(=O)NC1CCCCC1	3e
3f	3 (tBu)	-650688.3412	-650669.8826	-650668.5023		19.95457773	14.1967591		CC(C)(C)C#CC(=O)N1CCCCC1	3f
3g	3 (tBu)	-626039.5835	-626025.7538	-626018.486		21.14658741	14.00906485		CC(C)(C)C#CC(=O)N1CCCC1	3g
42x	2 (Me)	-707922.0246	-707904.7365	-707903.5798	40.6	18.45475015	18.08692387	137505157	CC#CC(=O)N1CCN(CCOC)CC1	137505157
42x	2 (Me)	-1020121.083	-1020109.134	-1020103.606		16.90674172	11.73318659	137915042	CC#CC(=O)N1CCN(c2cccc(Cl)c2)CC1	137915042
42x	2 (Me)	-793972.5326	-793960.3029	-793953.7597		17.87196607	13.38270852	137915146	CC#CC(=O)N1CCN(c2ccc(F)cc2)CC1	137915146
42x	2 (Me)	-658515.5264	-658504.829	-658498.2649		16.54322056	10.49441178	137915134	CC#CC(=O)N(C)Cc1cccnc1	137915134
42x	2 (Me)	-741784.3762	-741771.5091	-741766.2219		17.55102825	12.87750567	137915026	CC#CC(=O)N1CCN(c2ccccn2)CC1	137915026
42x	2 (Me)	-611451.6142	-611437.0324	-611433.701		17.89108233	11.86675756	106741249	CC#CC(=O)N1CCN(C)CC1	106741249
42x	2 (Me)	-576746.7636	-576734.4506	-576727.5271		20.22770041	14.17144243	23597257	CC#CC(=O)NC1CCCC1	23597257
42x	2 (Me)	-552847.6463	-552834.734	-552828.7454		18.94690332	12.95506445	106741322	CC#CC(=O)NC(C)(C)C	106741322
42x	2 (Me)	-670997.8833	-670986.3831	-670979.1787		18.59555732	11.53991276	106741473	CC#CC(=O)NCc1cccc(O)c1	106741473
42x	2 (Me)	-586808.2097	-586790.5478	-586788.3434		19.86630743	17.66186831	69088203	CC#CC(=O)N1CCNCC1	69088203
42x	2 (Me)	-646500.1895	-646487.8862	-646481.2602		18.8552468	12.34749185	107986386	CC#CC(=O)NCCCC(=O)O	107986386
42x	2 (Me)	-943423.7535	-943417.5342	-943409.6327		13.67765803	5.156656605	107986400	CC#CC(=O)Nc1cc(C)c(C(=O)O)s1	107986400
42x	2 (Me)	-717462.4041	-717452.2708	-717446.3976		16.06482189	7.239703483	107986423	CC#CC(=O)Nc1cccc(C(=O)O)c1	107986423
42x	2 (Me)	-717585.4877	-717578.0349	-717568.5332		16.91144191	7.516772397	107986705	CC#CC(=O)N1C[C@H](O)C[C@H]1C(=O)O	107986705
42x	2 (Me)	-645733.5133	-645718.801	-645715.5417		17.35343484	15.56281943	107986773	CC#CC(=O)NC1(C(=O)O)CC1	107986773
42x	2 (Me)	-695045.7547	-695035.0941	-695028.3309		17.29915847	12.26625424	107986805	CC#CC(=O)N1CCCC[C@H]1C(=O)O	107986805
42x	2 (Me)	-695048.4946	-695030.435	-695030.2038		17.77076838	16.07663156	107986875	CC#CC(=O)N1CCC[C@@H](C(=O)O)C1	107986875
42x	2 (Me)	-2263414.271	-2263405.256	-2263397.646		16.63535491	9.035588601	107987933	CC#CC(=O)Nc1c(C)cc(Br)cc1C	107987933
42x	2 (Me)	-2502524.567	-2502520.014	-2502508.839		15.04666681	5.375343737	107987947	CC#CC(=O)Nc1ccc(Cl)cc1Br	107987947
42x	2 (Me)	-2301027.064	-2301021.022	-2301010.207		17.08989137	6.786766102	107987967	CC#CC(=O)Nc1cc(F)c(Br)cc1C	107987967
42x	2 (Me)	-2502524.856	-2502518.198	-2502509.192		15.46455485	6.687891647	107987985	CC#CC(=O)Nc1ccc(Br)c(Cl)c1	107987985
42x	2 (Me)	-2238763.559	-2238756.424	-2238746.913		16.33123289	7.549236331	107987987	CC#CC(=O)Nc1cccc(Br)c1C	107987987
42x	2 (Me)	-2276377.381	-2276374.047	-2276361.317		15.87584427	4.407302131	107987992	CC#CC(=O)Nc1cc(F)ccc1Br	107987992
42x	2 (Me)	-670991.1418	-670979.0309	-670973.2021		18.37860693	13.30298352	107988981	CC#CC(=O)N(C)c1ccc(O)cc1	107988981
42x	2 (Me)	-671001.4541	-670992.6457	-670984.9656		16.03948111	8.68380624	107989001	CC#CC(=O)Nc1ccc(C)c(O)c1	107989001
42x	2 (Me)	-670991.0861	-670983.785	-670973.9715		18.82115202	8.441334633	107989516	CC#CC(=O)Nc1ccccc1CO	107989516
42x	2 (Me)	-623929.1224	-623919.0336	-623912.4742		18.0583996	11.44623879	107989604	CC#CC(=O)N1CCC[C@H]1CO	107989604
42x	2 (Me)	-648588.1201	-648572.4073	-648569.4094		17.42534743	12.88077152	107989701	CC#CC(=O)N[C@H]1CCCC[C@@H]1O	107989701
42x	2 (Me)	-538264.0049	-538251.8057	-538245.3501		18.22234479	11.86904058	107990118	CC#CC(=O)NCCN	107990118
42x	2 (Me)	-636108.1602	-636089.8628	-636088.755		19.48555591	18.48659892	107990197	CC#CC(=O)NCC1CCNCC1	107990197
42x	2 (Me)	-636108.5007	-636091.237	-636089.6792		18.77882963	17.57808058	107990200	CC#CC(=O)N1CCC(CN)CC1	107990200
42x	2 (Me)	-586809.6906	-586796.4527	-586790.2438		19.96330764	13.64333346	107990630	CC#CC(=O)N[C@@H]1CCNC1	107990630
42x	2 (Me)	-586812.2736	-586799.869	-586793.482		18.4958342	12.45193839	107990712	CC#CC(=O)N1CC[C@H](N)C1	107990712
42x	2 (Me)	-611455.1471	-611439.6249	-611436.0399		18.52151271	17.15590637	107990778	CC#CC(=O)N1CCNC[C@H]1C	107990778
42x	2 (Me)	-636107.723	-636092.5168	-636087.9135		19.53690864	15.170898	107990847	CC#CC(=O)NC1(C)CCNCC1	107990847
42x	2 (Me)	-978083.5083	-978077.0588	-978067.6653		15.9522058	6.621534622	107992571	CC#CC(=O)Nc1ccc(S(N)(=O)=O)cc1	107992571
42x	2 (Me)	-907705.9952	-907699.0915	-907692.3548		14.32086117	9.347298405	107996170	CC#CC(=O)Nc1cnc(Cl)cn1	107996170
42x	2 (Me)	-2248835.249	-2248829.005	-2248820.273		15.14429109	6.220519365	108186187	CC#CC(=O)Nc1cnc(Br)c(C)c1	108186187
42x	2 (Me)	-922289.5221	-922279.5392	-922273.0194		15.42416295	10.09178446	108190421	CC#CC(=O)Nc1c(C)ccnc1Cl	108190421
42x	2 (Me)	-2224183.588	-2224178.942	-2224167.186		15.69135608	5.365995674	108195262	CC#CC(=O)Nc1cccnc1Br	108195262
42x	2 (Me)	-646491.504	-646484.1179	-646474.1429		16.95515393	6.737323169	127019319	CC#CC(=O)N(C)[C@@H](C)C(=O)O	127019319
42x	2 (Me)	-609228.0611	-609221.9438	-609213.2456		14.44522211	6.117205154	130642532	CC#CC(=O)Nc1ccncc1	130642532
42x	2 (Me)	-634615.6069	-634601.0614	-634597.5632		17.50664996	15.30567594	126992662	CC#CC(=O)N1CCC(C#N)CC1	126992662
42x	2 (Me)	-2502526.726	-2502520.477	-2502511.722		14.95196379	6.155310753	131047254	CC#CC(=O)Nc1cc(Cl)cc(Br)c1	131047254
42x	2 (Me)	-660763.9773	-660746.7892	-660744.9212		19.69065001	12.11207731	130597884	CC#CC(=O)NCC1(N)CCCCC1	130597884
42x	2 (Me)	-633875.0279	-633863.8799	-633856.8323		18.6188677	11.10470758	131200270	CC#CC(=O)NCc1ccccn1	131200270
42x	2 (Me)	-633873.0505	-633861.94	-633854.7117		18.1593241	11.03170097	131203315	CC#CC(=O)NCc1cccnc1	131203315
42x	2 (Me)	-760417.7399	-760410.8906	-760402.7029		15.08345131	6.761404047	126851029	CC#CC(=O)Nc1ccc(-n2cnnn2)cc1	126851029
42x	2 (Me)	-632508.3648	-632497.1373	-632489.8465		18.21195106	10.513523	130740734	CC#CC(=O)NCc1cocn1	130740734
42x	2 (Me)	-576720.6059	-576708.1802	-576701.8377		18.97735685	12.87225647	130718740	CC#CC(=O)N(C)CC1CC1	130718740
42x	1 (H)	-562152.3554	-562147.7912				4.353911852	19009690	C#CC(=O)N1CCNCC1	19009690
42x	2 (Me)	-833207.9702	-833190.3466	-833190.3394		18.0124925	17.18835017	137893270	CC#CC(=O)N(Cc1ccc(F)cc1)C1CCCCC1	137893270
42x	2 (Me)	-658522.9954	-658511.6533	-658504.071		19.04098341	10.93302737	137915127	CC#CC(=O)NCCc1ccncc1	137915127
42x	2 (Me)	-681061.707	-681052.6976	-681045.3619		17.02002292	9.720816438	137915139	CC#CC(=O)Nc1ccc(OC)nc1	137915139
42x	2 (Me)	-707210.1228	-707197.7406	-707192.2276		17.87088488	12.39961189	137915359	CC#CC(=O)N(C)CC(=O)N1CCCC1	137915359
42x	2 (Me)	-683283.2162	-683264.8835	-683264.31		18.46481877	14.14607451	137915138	CC#CC(=O)NCCN1CCOCC1	137915138
42x	2 (Me)	-859018.8693	-859007.4731	-859000.1382		17.95547193	11.78970203	137893238	CC#CC(=O)NC1CCN(c2nnc3ccccn23)CC1	137893238
42x	2 (Me)	-970878.9681	-970868.9165	-970862.1183		16.95635877	10.22217399	137915504	CC#CC(=O)N(CCCOC)Cc1cccs1	137915504
42x	2 (Me)	-527435.0519	-527423.324	-527415.9939		18.94829279	11.70720909	15201278	C=CCNC(=O)C#CC	15201278
42x	2 (Me)	-552846.7836	-552833.2409	-552826.7204		20.02115204	13.20812486	106741270	CC#CC(=O)NCC(C)C	106741270
42x	2 (Me)	-584732.0961	-584721.5722	-584714.0102		18.26426318	9.753437789	106741334	CC#CC(=O)NCC(N)=O	106741334
42x	2 (Me)	-600025.5419	-600013.8989	-600006.8671		18.54137769	11.05901771	106741349	CC#CC(=O)N(CC)CCO	106741349
42x	2 (Me)	-2238762.543	-2238751.086	-2238743.976		18.75637902	10.99852349	106741423	CC#CC(=O)NCc1ccc(Br)cc1	106741423
42x	2 (Me)	-600037.5637	-600026.3884	-600017.8433		19.20468166	10.68150372	106741521	CC#CC(=O)NCC(C)(C)O	106741521
42x	2 (Me)	-895615.2656	-895607.1544	-895599.0725		16.43285093	7.22140844	107986559	CC#CC(=O)N1CSC[C@H]1C(=O)O	107986559
42x	2 (Me)	-727533.0601	-727525.787	-727518.4251		14.72336871	9.50610768	107986579	CC#CC(=O)Nc1ccc(C(=O)O)cn1	107986579
42x	2 (Me)	-2248836.829	-2248827.719	-2248821.705		15.85128568	11.37982754	107987940	CC#CC(=O)Nc1cc(C)c(Br)cn1	107987940
42x	2 (Me)	-2502522.488	-2502510.468	-2502506.538		15.16828987	13.03253465	107987972	CC#CC(=O)Nc1cccc(Cl)c1Br	107987972
42x	2 (Me)	-670999.7663	-670990.5277	-670981.5415		18.19622721	8.919345448	107988993	CC#CC(=O)Nc1ccc(O)cc1C	107988993
42x	2 (Me)	-670997.9198	-670984.7638	-670978.8434		18.779957	13.51888912	107989014	CC#CC(=O)NCc1ccccc1O	107989014
42x	2 (Me)	-622568.9067	-622558.2119	-622550.6278		19.56868769	11.04963477	107989568	CC#CC(=O)NC(CO)CO	107989568
42x	2 (Me)	-599270.8618	-599258.3892	-599252.03		18.86900351	12.33496342	107989575	CC#CC(=O)N1CC(C)(O)C1	107989575
42x	2 (Me)	-658521.7709	-658513.6403	-658504.9263		16.48789652	8.110628444	107990301	CC#CC(=O)Nc1cccc(CN)c1	107990301
42x	2 (Me)	-660756.1501	-660744.2438	-660736.8443		19.19145862	11.95330218	107990795	CC#CC(=O)NCC1(C)CCNCC1	107990795
42x	2 (Me)	-707809.8056	-707797.9987	-707792.3177		17.37028723	10.92247211	107990905	CC#CC(=O)N(CCN)Cc1ccccc1	107990905
42x	2 (Me)	-922290.8338	-922285.3406	-922275.5034		14.83117927	5.441335885	108186658	CC#CC(=O)Nc1cc(C)cnc1Cl	108186658
42x	2 (Me)	-3849204.395	-3849200.851	-3849189.649		14.14759588	3.986589696	108376575	CC#CC(=O)Nc1ncc(Br)nc1Br	108376575
42x	2 (Me)	-600024.684	-600012.4655	-600005.3029		22.54172522	15.45151359	130489575	CC#CC(=O)N(C)CCCO	130489575
42x	2 (Me)	-623191.915	-623178.8481	-623174.5387		17.29470794	12.92382478	126995741	CC#CC(=O)N1CCC(=O)CC1	126995741
42x	2 (Me)	-636110.0836	-636094.7405	-636091.7604		19.59411527	15.01423496	130859798	CC#CC(=O)N[C@@H]1CCCN[C@@H]1C	130859798
42x	2 (Me)	-636107.3287	-636092.8031	-636087.8967		19.61697733	12.19446923	130885543	CC#CC(=O)N1C[C@H](C)N[C@H](C)C1	130885543
42x	2 (Me)	-695049.406	-695036.3202	-695030.2501		19.23693327	12.87136865	133624581	CC#CC(=O)N[C@@H]1CC[C@H](C(=O)O)C1	133624581
42x	2 (Me)	-526077.4557	-526069.6385	-526060.0915		17.38603574	6.831710384	53996883	COCC#CC(N)=O	53996883
42x	2 (Me)	-733945.3891	-733922.8485	-733926.3369		17.29063568	24.98488373	70988261	CC#CC(=O)N1CCC(N2CCCCC2)CC1	70988261
42x	others	-647686.2783	-647678.2606	-647669.7334		16.53304472	7.739788849	130016277	O=C(C#CC1CC1)Nc1ccccc1	130016277
42x	1 (H)	-575360.3903	-575354.0996	-575345.3535		14.913914	5.854334181	88908587	C#CC(=O)N(C)CCOC	88908587
42x	2 (Me)	-1162191.979	-1162184.84	-1162175.758		16.11110982	7.141517638	44282960	CC#CC(=O)Nc1ccc(Cl)c(-c2nc3cc(C)ccc3o2)c1	44282960
42x	2 (Me)	-1025745.973	-1025736.138	-1025728.148		17.78690788	9.67908924	145977542	C=C1c2c(-c3ccc(O)cc3)c3c(N)ncnc3n2C[C@H]1NC(=O)C#CC	145977542
42x	2 (Me)	-600028.0428	-600015.5965	-600009.1328		18.66699484	12.46980199	131065905	CC#CC(=O)N(C)C[C@H](C)O	131065905
42x	2 (Me)	-1075320.596	-1075307.162	-1075302.791		17.55099922	15.05419871	146072772	CC#CC(=O)N1CCC2(CC1)N(C)C(=O)CS2(=O)=O	146072772
42x	2 (Me)	-750510.9491	-750501.9156	-750494.5765		15.57855985	9.0305875	146072798	CC#CC(=O)N1CCn2c(nn(C)c2=O)C1	146072798
